# Supplementary material for: Antibacterial Properties of Honey Nanocomposite Fibrous Meshes
Source: Polymers (Basel). 2022 Nov 27;14(23):5155. doi: 10.3390/polym14235155 (PMC9740266; doi:10.3390/polym14235155)
Supplement: Supplementary file 1 [file polymers-14-05155-s001.zip]

Archive with 1 entries (1 files):
- polymers-1702133-supplementary.pdf
